# Supplementary material for: Social benefits and individual costs of creativity in art and science: A statistical analysis based on a theoretical framework
Source: PLoS One. 2022 Apr 27;17(4):e0265446. doi: 10.1371/journal.pone.0265446 (PMC9045641; doi:10.1371/journal.pone.0265446)
Supplement: S1 Data — (TXT) [file pone.0265446.s002.txt]

AN	BY	DY	LY	FS	CS	MA	EM	PP	HS	SU	SP	SY	AY	HAP	SOC	CO	PA	MP	BC	HEA
albeniz	1860	1909	49	2	2	1	1	0	2	0	0	1905	0	5.15	1.00	1	0	0	0	6.67
beethoven	1770	1827	57	1	2	0	1	1	3	1	0	1824	0	5.28	10.00	1	0	0	0	6.70
bellini	1801	1835	34	2	2	0	1	0	3	0	1	1831	1835	5.25	1.00	1	0	0	0	6.70
berlioz	1803	1869	66	2	2	2	0	0	2	0	0	1830	0	6.11	2.00	1	0	0	0	6.67
bizet	1838	1875	37	1	1	1	0	1	3	1	1	1872	0	3.52	5.00	1	0	0	0	4.49
borodin	1833	1887	54	2	2	1	1	0	3	0	1	1890	0	4.92	1.00	1	0	0	0	6.70
brahms	1833	1897	64	1	2	0	0	0	3	0	1	1876	1873	5.91	6.00	1	0	0	0	6.70
bruch	1838	1920	82	2	2	0	1	0	3	0	0	1868	1892	8.80	2.00	1	0	0	0	10.00
bruckner	1824	1896	72	1	1	0	1	1	3	0	0	1881	1891	5.44	1.00	1	0	0	0	6.70
busoni	1866	1924	58	2	2	1	1	0	3	0	1	1904	0	5.67	1.00	1	0	0	0	6.70
cajkovskij	1840	1893	53	1	2	1	0	1	3	1	0	1892	0	5.22	4.00	1	0	0	0	6.70
chopin	1810	1849	39	1	1	0	1	1	2	0	0	1830	0	4.26	3.00	1	0	0	0	4.47
de sarasate	1844	1908	64	1	2	0	0	0	3	0	0	1861	1861	9.26	0.50	1	0	0	0	10.00
debussy	1862	1918	56	1	2	1	0	0	3	0	1	1894	0	5.98	2.50	1	0	0	0	6.70
doninzetti	1797	1848	51	1	3	0	0	1	3	0	1	1830	0	4.34	6.00	1	0	0	0	4.49
dvorak	1841	1904	63	1	1	1	1	0	3	0	0	1884	0	8.10	3.00	1	0	0	0	10.00
elgar	1857	1934	77	1	3	1	0	0	2	0	1	1899	1904	4.64	1.00	1	0	0	0	4.47
faur�	1845	1924	79	1	2	1	1	0	3	0	0	0	1920	7.67	1.00	1	0	0	0	10.00
frank	1845	1924	79	2	2	0	1	0	3	0	0	1864	1885	9.08	2.00	1	0	0	0	10.00
grieg	1843	1907	64	2	2	1	1	0	3	0	1	1888	0	5.58	1.00	1	0	0	0	6.70
lalo	1823	1892	69	2	2	0	0	0	3	0	0	1875	1888	7.98	1.00	1	0	0	0	10.00
leoncavallo	1857	1919	62	2	2	1	0	0	3	0	0	1890	0	8.38	0.50	1	0	0	0	10.00
lizt	1811	1886	75	2	2	0	0	0	3	0	0	1842	1842	8.78	2.00	1	0	0	0	10.00
mahler	1860	1911	51	1	3	1	1	0	3	0	1	1895	0	5.93	2.50	1	0	0	0	6.70
mascagni	1863	1945	82	2	3	1	0	0	3	0	0	1890	1927	8.98	1.00	1	0	0	0	10.00
massenet	1842	1912	70	3	2	1	1	0	3	0	1	1884	1876	5.78	1.00	1	0	0	0	6.70
mendelsshon	1809	1847	38	3	3	1	1	1	2	0	0	1829	1842	4.28	3.00	1	0	0	0	4.47
musorgskij	1839	1881	42	3	1	0	0	1	3	0	0	1881	0	4.71	1.00	1	0	0	0	6.70
offenbach	1819	1880	61	1	2	1	1	0	3	0	0	1858	0	8.33	3.00	1	0	0	0	10.00
paganini	1782	1840	58	1	2	0	1	0	3	0	1	1817	1827	5.99	2.00	1	0	0	0	6.70
ponchielli	1834	1886	52	1	2	1	1	0	3	0	0	1872	0	8.16	2.00	1	0	0	0	10.00
puccini	1858	1924	66	1	3	1	1	0	3	0	1	1893	1919	6.24	7.00	1	0	0	0	6.70
rachmaninoff	1873	1943	70	2	2	1	1	0	3	0	1	1901	0	6.15	2.50	1	0	0	0	6.70
ravel	1875	1937	62	2	2	0	0	0	3	0	0	1924	1920	7.98	3.00	1	0	0	0	10.00
reger	1873	1916	43	2	2	1	1	1	3	0	1	1907	1908	3.82	1.00	1	0	0	0	4.49
respighi	1879	1936	57	2	2	1	1	0	3	0	1	1916	1932	5.70	2.00	1	0	0	0	6.70
rimskij-korsakov	1844	1908	64	3	3	1	1	0	3	0	1	1888	0	5.61	0.50	1	0	0	0	6.70
rossini	1792	1868	76	1	3	1	0	1	3	0	1	1817	1847	5.02	4.00	1	0	0	0	4.49
saint-saens	1835	1921	86	3	1	1	1	0	3	0	0	1886	1915	7.97	2.00	1	0	0	0	10.00
satie	1866	1925	59	2	1	0	1	0	3	0	0	1917	0	7.60	1.00	1	0	0	0	10.00
schoenberg	1874	1951	77	1	2	0	1	0	3	0	0	1912	0	8.61	2.00	1	0	0	0	10.00
schubert	1797	1828	31	1	1	0	1	0	2	0	0	1816	0	5.73	5.00	1	0	0	0	6.67
schumann	1810	1856	46	3	1	1	1	1	3	1	0	1835	0	5.57	3.50	1	0	0	0	6.70
smetana	1824	1884	60	1	1	1	1	1	3	0	0	1879	0	5.18	1.00	1	0	0	0	6.70
spohr	1784	1859	75	2	2	1	1	0	3	0	0	1804	1853	8.90	1.00	1	0	0	0	10.00
strauss-johann	1825	1899	74	2	3	1	1	0	2	0	0	1844	1871	6.67	2.50	1	0	0	0	6.67
strauss-richard	1864	1949	85	2	2	0	1	0	3	0	0	1890	0	8.80	2.00	1	0	0	0	10.00
verdi	1813	1901	88	1	3	1	0	0	3	0	0	1842	1887	9.12	9.00	1	0	0	0	10.00
von weber	1786	1826	40	2	3	0	1	0	3	0	0	1821	0	7.89	1.00	1	0	0	0	10.00
wagner	1813	1883	70	2	3	1	0	1	3	0	0	1865	1873	5.71	2.50	1	0	0	0	6.70
anquetin	1861	1932	71	2	2	1	0	0	3	0	0	1889	0	8.64	1.00	0	1	0	0	10.00
bazille	1841	1870	29	3	3	0	0	0	3	0	0	1866	0	7.76	1.00	0	1	0	0	10.00
bernard	1868	1941	73	2	2	1	0	0	3	0	0	1892	0	8.76	0.50	0	1	0	0	10.00
bingham	1811	1879	68	2	2	0	1	0	3	0	0	1840	0	8.58	1.00	0	1	0	0	10.00
bocklin	1827	1901	74	3	3	1	0	0	3	0	0	1851	0	8.77	1.00	0	1	0	0	10.00
bonnard	1867	1947	80	2	2	0	0	0	3	0	0	1900	0	8.60	1.00	0	1	0	0	10.00
burne-jones	1833	1898	65	2	2	1	0	0	3	0	0	1877	1885	8.17	1.00	0	1	0	0	10.00
c�zanne	1839	1906	67	3	1	1	0	1	3	0	1	1895	0	3.36	6.50	0	1	0	0	4.49
church	1826	1900	74	3	3	1	0	0	3	0	1	1859	0	6.06	1.00	0	1	0	0	6.70
constable	1776	1837	61	3	2	1	0	1	3	0	1	1821	1829	3.74	2.00	0	1	0	0	4.49
corot	1796	1875	79	2	2	0	0	0	3	0	0	1855	0	7.97	2.00	0	1	0	0	10.00
courbet	1819	1877	58	3	3	0	0	0	3	0	1	1857	0	5.67	2.00	0	1	0	0	6.70
degas	1834	1917	83	3	2	0	0	0	3	0	1	1880	0	5.70	6.00	0	1	0	0	6.70
delacroix	1798	1863	65	3	3	0	0	0	3	0	0	1830	0	8.45	3.00	0	1	0	0	10.00
denis	1870	1943	73	2	2	0	1	0	3	0	0	1890	1926	8.93	1.00	0	1	0	0	10.00
derain	1880	1954	74	3	3	0	0	0	3	0	0	1928	0	8.16	0.50	0	1	0	0	10.00
flandrin	1809	1864	55	2	2	1	0	0	3	0	0	1836	1853	8.52	1.00	0	1	0	0	10.00
friedrich	1774	1840	66	2	2	1	0	1	2	0	0	1808	0	4.26	1.00	0	1	0	0	4.47
gauguin	1848	1903	55	3	2	1	0	1	3	1	0	1903	0	4.87	4.00	0	1	0	0	6.70
g�ricault	1791	1824	33	3	2	0	0	1	3	0	0	1812	0	5.55	1.00	0	1	0	0	6.70
guerin	1774	1833	59	2	2	0	1	0	3	0	0	1794	1808	8.87	1.00	0	1	0	0	10.00
homer	1836	1910	74	2	2	0	0	0	3	0	0	1873	0	8.44	1.00	0	1	0	0	10.00
huet	1803	1869	66	2	2	1	0	0	3	0	0	1832	1841	8.68	2.00	0	1	0	0	10.00
ingres	1780	1867	87	1	2	1	0	0	3	0	0	1824	1825	8.73	2.00	0	1	0	0	10.00
kandinsky	1866	1944	78	3	3	1	0	0	3	0	0	1911	0	8.29	3.00	0	1	0	0	10.00
klee	1879	1940	61	1	2	1	1	0	3	0	0	1920	0	8.27	2.00	0	1	0	0	10.00
klimt	1862	1918	56	1	2	0	0	0	3	0	0	1898	1888	8.49	3.00	0	1	0	0	10.00
lacombe	1868	1916	48	2	2	1	0	0	3	0	0	1892	0	8.44	1.00	0	1	0	0	10.00
manet	1832	1883	51	3	1	1	0	0	2	0	0	1863	1881	5.44	4.00	0	1	0	0	6.67
matisse	1869	1954	85	2	2	1	1	0	2	0	1	1917	0	4.17	4.00	0	1	0	0	4.47
millet	1814	1875	61	1	2	0	0	0	3	0	0	1848	1857	8.58	2.00	0	1	0	0	10.00
mondrian	1872	1944	72	1	2	0	1	0	3	0	0	1921	0	8.26	2.00	0	1	0	0	10.00
monet	1840	1926	86	1	2	1	0	0	3	0	1	1891	0	5.94	6.50	0	1	0	0	6.70
moreau	1826	1898	72	2	2	0	1	0	3	0	0	1824	0	9.43	2.00	0	1	0	0	10.00
pissarro	1830	1903	73	2	2	1	0	0	3	0	0	1869	0	8.37	3.00	0	1	0	0	10.00
ranson	1861	1909	48	2	1	1	0	0	2	0	0	1891	0	5.55	1.00	0	1	0	0	6.67
renoir	1841	1919	78	1	2	1	0	0	2	0	1	1892	0	4.16	4.00	0	1	0	0	4.47
rousseau	1844	1910	66	1	1	1	0	0	3	0	0	1909	0	7.53	1.00	0	1	0	0	10.00
roussel	1867	1944	77	2	2	0	0	0	3	0	0	1895	0	8.69	1.00	0	1	0	0	10.00
sargent	1856	1925	69	2	2	0	0	0	3	0	1	1884	0	6.14	2.00	0	1	0	0	6.70
serusier	1864	1927	63	2	1	0	1	0	3	0	0	1888	0	8.50	2.00	0	1	0	0	10.00
seurat	1859	1891	32	3	2	0	0	0	3	0	1	1889	0	4.99	3.00	0	1	0	0	6.70
signac	1863	1935	72	2	2	0	0	0	3	0	1	1890	0	6.20	1.00	0	1	0	0	6.70
sisley	1839	1899	60	3	1	1	0	0	3	0	1	1886	0	5.12	1.00	0	1	0	0	6.70
toulouse-lautrec	1864	1901	37	3	3	0	0	1	2	0	0	1891	0	3.86	4.00	0	1	0	0	4.47
troyon	1810	1865	55	1	2	0	0	1	2	0	0	1855	1856	3.90	1.50	0	1	0	0	4.47
turner	1775	1851	76	1	2	0	1	0	3	0	0	1796	0	9.01	4.00	0	1	0	0	10.00
van gogh	1853	1890	37	2	2	0	0	1	2	1	0	1890	0	3.35	10.00	0	1	0	0	4.47
vuillard	1868	1940	72	2	2	0	0	0	3	0	0	0	0	7.50	1.50	0	1	0	0	10.00
whistler	1834	1903	69	2	1	1	0	0	3	0	0	1871	0	8.21	0.50	0	1	0	0	10.00
abel	1802	1829	27	2	1	0	0	0	3	0	0	0	0	7.34	0.36	0	0	1	0	10.00
arrhenius	1859	1927	68	2	2	1	1	0	3	0	0	1884	1903	8.80	5.92	0	0	0	1	10.00
avogadro	1776	1856	80	3	3	1	1	0	3	0	0	1850	0	7.64	0.11	0	0	0	1	10.00
baekeland	1863	1944	81	1	3	0	0	0	3	0	0	0	0	7.81	0.00	0	0	0	1	10.00
rontgen	1845	1923	78	3	2	1	1	0	3	0	0	1875	1901	8.59	0.07	0	0	1	0	10.00
bernard	1813	1878	65	2	2	1	1	0	3	0	0	1861	0	7.99	7.26	0	0	0	1	10.00
berzelius	1779	1848	69	1	2	1	1	0	3	0	0	0	1842	7.68	0.01	0	0	0	1	10.00
boltzmann	1844	1906	62	3	3	1	1	1	3	1	0	1873	1899	6.06	9.70	0	0	1	0	6.70
bolzano	1781	1848	67	2	1	0	1	0	3	0	0	1818	0	8.18	0.06	0	0	1	0	10.00
boole	1815	1864	49	1	2	1	1	0	3	0	0	1849	1844	8.36	0.02	0	0	1	0	10.00
bosch	1874	1940	66	2	3	1	0	1	3	1	0	1910	1931	6.08	0.55	0	0	0	1	6.70
bragg	1862	1942	80	2	2	1	1	0	3	0	0	0	1915	7.61	7.86	0	0	1	0	10.00
bunsen	1811	1899	88	2	2	0	1	0	2	0	0	1841	1865	6.36	0.21	0	0	0	1	6.67
cannizzaro	1826	1910	84	2	2	0	1	0	3	0	0	1855	1871	8.87	0.06	0	0	0	1	10.00
cantor	1845	1918	73	2	1	0	0	1	2	0	0	0	0	3.19	0.42	0	0	1	0	4.47
carnot	1796	1832	36	3	3	0	1	0	2	0	0	0	0	5.00	0.61	0	0	1	0	6.67
cauchy	1789	1857	68	2	2	1	1	0	3	0	0	1848	0	7.75	2.50	0	0	1	0	10.00
cayley	1821	1895	74	3	2	0	1	0	3	0	0	1863	0	8.15	0.43	0	0	1	0	10.00
clausius	1822	1888	66	2	2	1	1	0	2	0	0	1850	1879	6.12	0.00	0	0	1	0	6.67
curie	1859	1906	47	2	2	1	1	0	3	0	0	1904	1903	7.60	2.95	0	0	1	0	10.00
cvet	1872	1919	47	2	2	0	1	0	3	0	1	1917	0	5.10	0.04	0	0	0	1	6.70
darwin	1809	1882	73	3	3	1	0	0	3	0	0	0	1853	7.62	10.00	0	0	0	1	10.00
davy	1778	1829	51	1	2	1	1	0	3	0	0	0	1812	7.76	0.09	0	0	0	1	10.00
de morgan	1866	1945	79	3	2	1	1	0	3	0	0	1895	1933	8.58	0.59	0	0	0	1	10.00
de vries	1848	1935	87	2	2	0	1	0	3	0	0	1881	1929	8.69	0.03	0	0	0	1	10.00
dirichlet	1805	1859	54	2	2	1	0	0	3	0	0	0	1855	7.52	3.06	0	0	1	0	10.00
einstein	1879	1955	76	2	2	1	1	0	3	0	0	1911	1921	8.73	10.00	0	0	1	0	10.00
faraday	1791	1867	76	1	3	0	1	0	3	0	0	0	1842	7.92	2.40	0	0	1	0	10.00
fisher	1852	1919	67	3	3	1	1	0	2	0	0	1879	1902	6.20	0.01	0	0	0	1	6.67
flemming	1843	1905	62	2	2	0	1	0	3	0	0	1876	0	8.38	0.17	0	0	0	1	10.00
frankland	1825	1899	74	2	2	0	1	0	3	0	0	0	1897	7.51	0.01	0	0	0	1	10.00
frege	1848	1925	77	2	2	1	1	0	3	0	0	1896	0	8.21	0.10	0	0	1	0	10.00
frobenius	1849	1917	68	2	2	1	1	0	3	0	0	1891	0	8.22	0.66	0	0	1	0	10.00
galois	1811	1832	21	2	2	0	0	0	3	0	0	0	0	7.50	0.72	0	0	1	0	10.00
gauss	1777	1855	78	1	2	1	1	0	3	0	0	1807	1809	8.99	2.54	0	0	1	0	10.00
gibbs	1839	1903	64	2	2	0	1	0	3	0	0	1871	1901	8.45	10.00	0	0	0	1	10.00
goldstein	1850	1930	80	2	2	0	1	0	3	0	0	1927	1908	7.66	0.40	0	0	1	0	10.00
zeeman	1865	1943	78	1	2	1	1	0	3	0	0	1908	1902	8.66	1.83	0	0	1	0	10.00
grignard	1871	1935	64	1	2	1	1	0	3	0	0	1910	1912	8.50	1.23	0	0	0	1	10.00
haber	1868	1934	66	3	2	1	1	0	3	0	1	1906	1918	5.74	0.42	0	0	0	1	6.70
rayleigh	1842	1919	77	3	2	1	1	0	2	0	0	1879	1904	5.88	1.19	0	0	1	0	6.67
ostwald	1853	1932	79	1	2	1	1	0	3	0	0	1887	1909	8.82	2.40	0	0	0	1	10.00
hamilton	1805	1865	60	2	2	1	1	0	2	0	1	1827	0	4.54	3.96	0	0	1	0	4.47
hermite	1822	1901	79	2	2	1	1	0	2	0	0	1869	1892	5.80	1.01	0	0	1	0	6.67
hertz	1857	1894	37	2	2	0	1	0	2	0	1	1885	0	3.81	2.94	0	0	1	0	4.47
hess	1802	1850	48	2	2	0	1	0	2	0	0	0	0	5.00	1.15	0	0	0	1	6.67
braun	1850	1918	68	2	2	0	0	0	3	0	0	0	1909	7.54	0.96	0	0	1	0	10.00
nernst	1864	1941	77	2	2	1	0	0	3	0	0	1886	1920	8.92	1.26	0	0	0	1	10.00
joule	1818	1889	71	3	3	1	0	0	3	0	0	0	1850	7.67	3.47	0	0	1	0	10.00
kekul�	1829	1896	67	2	2	0	1	0	3	0	0	1858	1888	8.60	0.15	0	0	0	1	10.00
kelvin	1824	1907	83	2	2	1	1	0	3	0	0	1846	1892	8.93	4.48	0	0	1	0	10.00
kirchhoff	1824	1887	63	2	2	1	1	0	3	0	0	1850	0	8.60	2.39	0	0	1	0	10.00
klein	1849	1925	76	2	2	1	1	0	3	0	0	1872	1898	8.92	1.16	0	0	1	0	10.00
koch	1843	1910	67	2	2	1	1	0	3	0	1	1885	1905	5.75	16.37	0	0	0	1	6.70
kolbe	1818	1884	66	2	2	0	1	0	3	0	0	1865	1872	8.10	0.29	0	0	0	1	10.00
landau	1877	1938	61	3	2	1	1	0	3	0	0	1909	0	8.24	2.71	0	0	1	0	10.00
laurent	1813	1854	41	2	2	0	0	0	3	0	0	0	0	7.50	0.33	0	0	1	0	10.00
wallach	1847	1931	84	2	2	0	1	0	3	0	0	0	1910	7.58	0.09	0	0	0	1	10.00
sabatier	1854	1941	87	2	2	1	1	0	3	0	0	1905	1912	8.38	0.13	0	0	0	1	10.00
liebig	1803	1873	70	2	3	1	1	0	3	0	0	1824	1851	9.07	0.00	0	0	0	1	10.00
stark	1874	1957	83	2	2	1	1	0	2	0	0	1917	1919	6.05	4.29	0	0	1	0	6.67
loschmidt	1821	1895	74	2	2	1	1	0	3	0	0	1868	0	8.18	0.11	0	0	0	1	10.00
maxwell	1831	1879	48	3	2	1	0	0	2	0	1	0	0	3.19	10.00	0	0	1	0	4.47
mendel	1822	1884	62	1	1	0	0	0	2	0	1	0	0	3.35	4.44	0	0	0	1	4.47
mendeleev	1834	1907	73	1	2	1	1	0	2	0	0	1867	1882	6.29	0.45	0	0	0	1	6.67
millikan	1868	1953	85	2	2	1	1	0	3	0	1	1910	1923	6.08	0.07	0	0	1	0	6.70
mobius	1790	1868	78	2	2	0	1	0	3	0	0	1844	0	8.08	0.37	0	0	1	0	10.00
richards	1868	1928	60	2	2	1	1	0	3	0	0	1901	194	17.38	1.12	0	0	0	1	10.00
nobel	1833	1896	63	3	2	0	0	0	3	0	1	0	0	4.87	1.34	0	0	0	1	6.70
parkes	1813	1890	77	3	3	1	0	0	3	0	0	0	0	7.50	0.25	0	0	0	1	10.00
pasteur	1822	1895	73	2	2	1	1	0	2	0	0	1852	0	6.10	8.16	0	0	0	1	6.67
peano	1858	1932	74	1	2	1	1	0	3	0	0	1890	1921	8.77	0.09	0	0	1	0	10.00
perkin	1838	1907	69	1	3	1	0	0	3	0	0	0	1889	7.89	0.40	0	0	0	1	10.00
planck	1858	1947	89	2	2	1	1	0	3	0	0	1889	1918	8.82	5.50	0	0	1	0	10.00
poincar�	1854	1912	58	2	2	1	1	0	3	0	1	1887	1906	5.87	1.71	0	0	1	0	6.70
poisson	1781	1840	59	3	2	1	1	0	3	0	0	1806	1822	8.52	10.06	0	0	1	0	10.00
prout	1785	1850	65	3	2	1	1	0	3	0	0	0	1831	7.44	0.06	0	0	0	1	10.00
ramsay	1852	1916	64	2	2	1	1	0	3	0	0	1884	1904	8.50	0.56	0	0	0	1	10.00
riemann	1826	1866	40	1	2	1	1	0	2	0	0	1859	0	5.48	2.31	0	0	1	0	6.67
rutherford	1871	1937	66	1	2	1	1	0	3	0	0	1907	1908	8.65	1.83	0	0	1	0	10.00
schleiden	1804	1881	77	2	2	0	1	1	3	1	0	1862	0	5.49	0.07	0	0	0	1	6.70
guillaume	1861	1938	77	3	2	1	1	0	3	0	0	0	1920	7.42	0.01	0	0	1	0	10.00
sklodowska	1867	1934	67	1	2	1	1	0	2	0	0	1908	1903	6.03	2.95	0	0	1	1	6.67
soddy	1877	1956	79	3	2	1	1	0	3	0	0	1914	1921	8.48	0.10	0	0	0	1	10.00
solvay	1838	1922	84	3	3	0	0	0	3	0	0	0	1918	7.51	0.08	0	0	0	1	10.00
sorensen	1868	1939	71	1	2	1	1	0	3	0	0	0	0	7.66	0.55	0	0	0	1	10.00
stokes	1819	1903	84	3	2	1	1	0	3	0	0	1849	1893	8.59	7.27	0	0	1	0	10.00
thomson	1856	1940	84	2	2	1	1	0	3	0	0	1884	1906	8.88	0.01	0	0	1	0	10.00
buchner	1860	1917	57	2	2	1	1	0	3	0	0	1900	1907	8.11	0.08	0	0	0	1	10.00
virchow	1821	1902	81	1	2	1	1	0	3	0	0	1849	1892	8.92	1.65	0	0	0	1	10.00
volterra	1860	1940	80	1	2	1	1	0	3	0	0	1892	0	8.78	0.11	0	0	1	0	10.00
van der waals	1837	1923	86	2	2	1	1	0	3	0	0	0	1910	7.55	3.65	0	0	1	0	10.00
von tschermak	1871	1962	91	2	2	1	1	0	3	0	0	1906	1958	8.67	0.01	0	0	0	1	10.00
waage	1833	1900	67	2	2	1	1	0	3	0	0	1866	1894	8.48	0.01	0	0	0	1	10.00
weierstrass	1815	1897	82	2	2	0	1	0	3	0	0	1864	0	8.25	0.25	0	0	1	0	10.00
weismann	1834	1914	80	2	2	1	1	0	3	0	0	1877	1894	8.45	0.18	0	0	0	1	10.00
werner	1866	1919	53	1	2	1	1	0	3	0	0	1895	1913	8.54	1.86	0	0	0	1	10.00
van 't hoff	1852	1911	59	2	2	1	1	0	3	0	0	1896	1901	8.03	0.04	0	0	0	1	10.00
wohler	1800	1882	82	2	2	1	1	0	3	0	0	1836	1853	8.66	0.72	0	0	0	1	10.00
zermelo	1871	1953	82	2	2	0	1	0	3	0	0	1905	0	8.60	0.03	0	0	1	0	10.00
